# Supplementary material for: Functional Characterization of a Phf8 Processed Pseudogene in the Mouse Genome
Source: Genes (Basel). 2023 Jan 8;14(1):172. doi: 10.3390/genes14010172 (PMC9859284; doi:10.3390/genes14010172)
Supplement: Supplementary file 1 [file genes-14-00172-s001.zip]

Archive with 1 entries (1 files):
- genes-2067685-supplementary.pdf
